# Supplementary material for: NR3C1 Modulates Wnt Signalling to Influence the Invasiveness and Immune Features of Nonfunctioning Invasive Pituitary Adenomas
Source: J Cell Mol Med. 2026 Mar 29;30(7):e71097. doi: 10.1111/jcmm.71097 (PMC13140981; doi:10.1111/jcmm.71097)
Supplement: Supplementary file 1 — Table S1: The list of 1736 immune‐related genes from the GeneCards database. [file JCMM-30-e71097-s001.xlsx]

## Sheet: gene
Table S1：The list of 1736 immune-related genes from the GeneCards database.
RAG2
STAT5B
CTLA4
RAG1
FOXP3
IL10
PLCG2
IFNG
ACP5
RIPK1
SYK
STAT1
ATM
TNF
TNFRSF13B
TLR2
CD27
MYD88
IL6
IKBKG
JAK1
HLA-DRB1
IL2
TLR4
TCIRG1
CD4
NFKB1
BCL10
IL2RA
PDCD1
CD19
ADA
PIK3CD
IL17A
IL4
NOD2
TLR3
HLA-DQB1
JAK3
MR1
CD40LG
ZAP70
CD274
IL1B
HLA-B
FASLG
TLR9
NFKBIA
FAS
IL13
C3
TLR7
MBL2
CD40
CR2
CD59
CD8A
IFNGR1
IL7R
STAT3
CD81
HLA-A
IKBKB
IL2RG
TGFB1
NFKB2
CCL2
PRF1
FCGR2A
TYK2
TP53
IL2RB
RIGI
PTPN11
CD79A
CCL5
CIITA
IL10RB
CD27-AS1
TYROBP
HMGB1
IL7
FCGR2B
IFNA1
IRF3
TNFRSF13C
HBA2
CD247
IFIH1
CD86
HBA1
TBK1
PTPN22
STING1
RELA
TNFRSF1A
CARD11
RC3H1
CCL3
HRAS
CCR6
WAS
NFAT5
PTPRC
IRAK4
SH2D1A
PRKCD
HLA-C
CD28
HLA-G
IL12RB1
CD209
C4A
CCR5
PNP
IRGM
ICOS
FCGR3B
MS4A1
DOCK8
HLA-DQA1
CCL11
IRF8
IL18
IRF1
NEU1
FCGR3A
TLR8
ITGB2
CXCL10
IL1A
BTK
TNFRSF4
STAT4
IL21
HAVCR2
TLR1
HLA-DPB1
FCGR2C
ARPC1B
IFNB1
IL4R
CXCL12
CLEC7A
TLR5
LIG4
ICOSLG
RAPSN
TREX1
KLRK1
PRTN3
IDO1
IL12B
CRP
CD80
RYR1
CXCL8
CX3CR1
B2M
MIR155
TNFSF13B
DCLRE1C
IL15
PGM3
XIAP
MALT1
CFH
TCIM
BRAF
IRF4
TFRC
CSF2
REL
PIK3R1
AIRE
TNFAIP3
ITGAM
RFXANK
IL5
IL17F
IL12A
RFXAP
MIR146A
MEFV
RAC2
UNC13D
TTC7A
KRAS
ARID1A
ICAM1
IL17RA
MIF
ACTA1
C4B
CD14
IRF5
CYBB
CGAS
CHUK
MPO
MAVS
RFX5
STXBP2
CFP
LRRC56
C5
RMRP
CARD9
LRBA
CXCR4
MIR34A
ITGAL
ORAI1
RAB27A
CCND1
TNFSF12
PMP22
CASP8
TRAF3
NSD1
IGLP1
FCGR1A
CD70
ALB
IL6R
WIPF1
ITK
IL1RN
IL10RA
CD46
AKT1
MIR21
HLA-DPA1
AK2
NLRP3
PIK3CG
LOC106804612
TBX1
IGHE
DHCR24
NBN
DNMT3B
RIT1
BCL2
IL1R1
IGHG1
LTA
LCK
CD3D
IRF7
SAMHD1
DNAH9
MBP
LAG3
STAT2
TRAF6
NLRP1
IGLP2
TLR6
SOCS1
ANGPT2
L1CAM
FOXN1
CCR1
TNFSF11
IRAK1
PIEZO1
BTNL2
CCL4
CR1
GCSIR
STX11
STIM1
TBX21
IGAT
ISCW
GATA3
SFTPD
ADAR
SLC26A3
CDC42
PIK3CA
MAPK1
EIF2AK2
LACC1
VDR
RYR3
MIR106B
MAGT1
C5AR1
TICAM1
SMARCAL1
CSF1
RNASEL
TPP2
KIR3DL1
IFNGR2
MIR145
CASP10
THSD1
SLPI
BRCA2
LAT
JAK2
CCR7
IL18R1
KIF19
IL23R
IL6ST
MIR29A
TNFRSF1B
JUN
CXCR3
CYBC1
HSPD1
PTEN
STAT5A
MIR15A
IL9
GZMB
IL17RC
SLAMF1
CLEC4D
CFI
SELL
EPHB4
CHD7
TRIM5
BCL6
MAPK8
PGLYRP1
VCAM1
NLRC4
RIPK2
NOD1
CTPS1
EGFR
STAT6
IGHM
MYH7
CSF3
C1QA
TAP2
HMOX1
ICAM2
IL23A
DNASE1
CD3E
NCF2
CYBA
MIR16-1
IRF2BP2
CD69
DDX41
SLC11A1
ISG15
CXCL1
MIR17
TAP1
SERPINA3
TNFRSF18
MSN
SPP1
H2AC18
RASGRP1
HLA-E
LEP
MYC
PSMB8
CARMIL2
CD38
C1QC
OTULIN
IL16
TRAF3IP2
NOS2
P2RX7
TERT
TNFRSF14
BRCA1
CASP1
MIR150
AICDA
MIR223
DPP4
LEPR
CLEC4M
CD244
C11orf65
MIR126
LY96
MYO5A
ELANE
ADA2
IFNAR2
CAMP
CCR4
PRKDC
FOS
CTSG
TNFSF4
DOP1A
MIR132
MIR140
BLM
LILRB1
ITGB3
CLEC12A
BCL11B
ACKR2
NCF4
BST2
TET2
MIR221
KLRD1
TSLP
C1QB
NRAS
IRGC
CCR3
TSHR
RELB
CEBPB
NPM1
IFNA2
ACE2
INS
TEC
LBR
C1S
MAPK14
NHEJ1
GIMAP6
C2
TRAC
SKIC2
IL22
SIGLEC5
APOBEC3G
SPINK5
C7
ALOX5
CD3G
UNC93B1
NCF1
HP
TAPBP
COPA
IL37
LTF
MIR143
CD79B
GIMAP5
IL33
PRKCQ
MIR20A
INPP5D
TNFRSF8
PSMB9
IFI16
TRA
DEFB4A
SARM1
IRGQ
CXCR5
CD55
APOE
MIR142
TLR10
CREBBP
CXCR1
HLA-DRB3
IL3
VEGFA
CCL7
LYN
TRIM25
HCK
MIR424
FADD
MIR19A
MAP2K1
FN1
BLNK
FYN
HLA-DRA
RNASEH2B
NCKAP1L
CD5
INAVA
ICAM3
KLRC1
S100A9
MIR125A
SKIC3
FLT4
CD34
IPO8
APC
ETS1
CD276
ITCH
CEACAM3
IL36RN
FCGRT
TIRAP
IRF9
CXCL9
MIR122
TREM1
ACOD1
MX1
KARS1
LOC107303343
FOXC2
ERBB2
TRIM21
INO80
TOM1
CD96
PTPN2
MIR146B
LBP
POMC
CDH1
CFHR2
MIR200B
ADAM17
SP1
CTNNB1
CORO1A
GBA1
BCR
EPG5
PSTPIP1
S100A8
XRCC5
CD1A
CCDC107
SRC
LILRB2
CD2
IGKC
ARG1
CCR2
MTOR
LCN2
FCER2
CASP3
CFB
MIR210
FCN2
LYST
RBPJ
CCL21
VTCN1
TREM2
PSMB4
MTHFD1
MIR27A
U2AF1
CCL8
ITGA4
ERVW-1
CCL3L1
MIR9-1
GAPDH
IL21R
RAC1
FCN3
CD44
ITIH4
MASP2
RNASEH2A
IGF1
MUSK
GUSB
MIR93
AHR
HELLS
BIRC3
XRCC4
MIR25
SOCS3
HSPG2
ELF4
RHD
IRAK3
MECP2
PPIA
IKZF3
SPN
DHX58
IL27
CXCR2
IL32
IGH
UNG
MAP3K14
TNFRSF17
FHL1
NR3C1
CALR
ADAMTS13
MASP1
MIR24-1
IKZF1
IL4I1
NLRP12
ERCC6
S100B
MIR181A1
SIGLEC10
BANF1
MIR199A1
ERAP1
EPX
CD1D
PRL
RNASEH2C
FLG
CACNA1C
CD9
DEF6
CEACAM1
PTX3
LOC100289580
CRKL
IGHV3-21
FGFR3
IFNL3
ERCC2
THPO
CLEC4E
MPZ
EPRS1
EP300
TNFRSF9
LCP2
DKC1
FCRL3
UNC119
HBB
TNFSF13
CCR8
APOBEC3F
CHAT
GATA2
CFTR
MIR181A2
CCL18
PLCG1
ACP1
IKBKE
MDM2
MIR23B
TPI1
SLAMF6
GH1
KMT2D
MIR222
DEFB1
IFNAR1
ITGB1
C8B
TRIM22
LILRB4
PML
MIR144
C8A
XRCC6
PTGS2
OAS1
NOTCH1
CD300LF
FLT3
MIR23A
ITGA2B
BCL2L1
LTBR
MIR30E
SELP
USP18
MMP2
KAT5
LMX1B
CCL20
MIR92A1
ANXA1
CFHR1
BLK
BACH2
TNFSF15
MIR29B1
CLEC6A
PPARG
TNIP1
CCL19
NTRK1
WDR1
RORC
BTLA
RNASE3
ADRB2
TASL
FLT3LG
NLRC5
MYOC
HSP90AA1
SELE
VWF
SLC7A7
MIR125B1
BMP6
CYLD
CD22
CSF3R
MICB
HIRA
PAK2
AIM2
HEXIM1
SERPINA1
GPT
AGK
MIR124-1
PF4
SLAMF7
BIRC2
CHRNE
IL27RA
TMPO
PYCARD
MIR22
MAP3K7
CXCL2
TGFB2
F2RL1
CD36
HLA-DMA
NR1H4
IL12RB2
LIFR
HLA-F
NFATC1
LGALS3
RBCK1
MMP8
TNFSF10
CXCL11
APCS
HFE
NSD2
NT5E
FCRL4
MIR31
BAX
TJP1
PURA
SEMA4D
CCRL2
UBE2L3
DHFR
MIR30A
TAT
MOG
NFE2L2
SH2B3
MIRLET7D
SRSF2
ENG
TIFA
GP1BB
F3
USB1
PGLYRP3
NEAT1
VAV1
CD160
MIR192
COMT
CYCS
MMP9
C9
S100A12
ITGAX
MARCHF8
CNR2
GIMAP4
POT1
CD33
GP1BA
KIT
PRKCZ
MIR148A
PTK2B
ALOX15
CD84
MIR127
CDKN1A
MPL
SLC46A1
CHEK2
MIR205
RNF31
CD163
TGFBR1
TNFRSF11A
LIF
AQP4
CCL22
CXCL13
CLU
DOCK2
MAPK3
RECQL4
TNFSF9
F8
NFATC2
MIR196A1
ACTB
ERCC1
ABL1
DOK7
SBDS
AR
HLA-DQB2
MIR214
SFTPA1
FCAMR
CEP128
MMP1
MUC1
CXCR6
UBA1
DNASE1L3
CD47
COLQ
EDAR
NKX2-5
PRPS1
CD83
SLC37A4
RANBP2
SMARCA4
PTPN6
MS4A2
CDK4
ACE
APLN
PGLYRP4
ATG5
HLA-DRB5
MIR423
FERMT3
MUC7
KLRC2
IGLL1
C6
GNLY
GZMA
C1R
ACTA2
IL9R
PIGA
PDCD1LG2
PSMC3
DEFB103B
CCL17
CLEC4A
IGHG2
ZBTB24
LGALS9
SPI1
MIR342
IL25
EBI3
OCA2
F2
MICA
TCF3
PADI4
ALAD
PRKCE
MAN2B1
RSAD2
ACKR4
CAT
PMEL
FCN1
TARBP2
CDK9
GFPT1
GJC2
PRODH
CBL
SLC5A6
CFD
CD58
CP
ATRIP
COPB1
SETD2
AGRN
GZMM
XPO1
VIP
CD226
PLG
TPO
HLA-DRB4
TRB
SOD1
POU2AF1
TYR
POLR3A
TG
CD300LB
HLA-DQA2
PRKG1
PECAM1
NFKBIL1
TMC6
RAF1
SMAD3
GPI
KDM6A
RNF135
APOH
ALG12
GATA1
DDX3X
PRDM1
SEMA3E
UFD1
TGFBR2
PSIP1
DOCK8-AS1
ITPR3
DEAF1
NUP133
NLRC3
FGFR1
IL18BP
IL19
CSK
LRRC8A
GPNMB
CASR
ALPK1
CD74
PIK3CB
CSF1R
IFI35
GBE1
NGF
STX3
LAIR1
UROS
SQSTM1
CCR9
TRAF1
G6PD
PLA2G7
PARP1
FCER1A
LILRB3
NSMCE3
FTH1
TOLLIP
TRIM8
IL11
ZBP1
CD1C
CIB1
IL17C
IL36G
CTSA
NR1H3
HIF1A
CCNT1
ABCB1
CALCRL
SLC30A2
POLG
UMPS
MIR29C
MALAT1
MRE11
NCAM1
SERPING1
ENTPD1
NOS1
RAD51
AP1S3
IFI27
FURIN
ALG1
KDM4C
SOD2
IL18RAP
TRNT1
IFIT1
NLRP10
ULBP1
BPIFB1
SEPTIN9
AKT2
FCAR
CASP4
POLE
FFAR2
MME
MIRLET7I
COL2A1
MIRLET7A1
LILRA2
CBLB
IL15RA
SLC22A4
XDH
CDCA7
GRB2
MIR200C
NUP107
CHIT1
MIRLET7B
LY9
ITGA2
TRIM62
CCL26
PVR
KLRG1
ITPR1
TANK
HLA-DOA
TIGIT
CTSC
RPSA
SERPINE1
CD300LD
HCST
CXCL5
RTEL1
HSPA4
TRAF2
SS3
AIS2
AIS3
AIS4
MLPH
TTN
CD24
KLRC4
CCBE1
CYP27B1
CRH
TPMT
GNAS
STUB1
KIR2DL3
HNRNPA2B1
IFNA6
IFNA8
IFNA13
LGALS1
HNRNPA1
GPR15
MADCAM1
IL17RE
LAMB2
ERVK-6
APP
FMR1
IFITM1
IFNA14
PRDX1
PSEN1
IFITM3
MMEL1
CREB1
PRKAR1A
MIR149
EBAG9
PEPD
BPI
CD48
COLEC11
MIR224
CDKN2A
TBP
SASH3
RPL5
CFHR3
DEFA6
TINF2
CLEC16A
AGER
KIR3DS1
FGA
BPIFA1
ANKRD17
ESR1
CLEC1A
BTN3A2
DEFA5
MIR106A
TF
EXTL3
MYLK
PIK3R2
ZNFX1
TNFAIP8L2
CYP3A4
MIR338
TSG101
GZMH
GSTP1
TLR8-AS1
RAB7A
BIRC5
ADORA2A
IFNL1
TNPO3
TSC2
MDFIC
IL1RL1
IFNA5
TET2-AS1
ERCC5
KIR2DS5
KIR2DL4
CD200
APOB
ALK
LILRA4
PLA2G2A
CCL13
TRIM56
TRIM14
COL17A1
THBD
MSH2
IDH1
PRG2
PMM2
DEFA1
GBP5
CHI3L1
MIR532
EFL1
PIGR
CCL24
HLA-DMB
DMBT1
MSH3
EOMES
CFHR5
WG
CARD8
GIMAP2
KITLG
BUB1B
TBX2
MIR141
RNF213
MIR130A
KMT2A
IL36A
MAPK10
VHL
CX3CL1
HLA-DOB
FCER1G
CLEC10A
GP6
ARG2
SEMA7A
PIN1
GPR35
C3AR1
MIR486-1
MUC5B
MPV17
WT1
IGHV4-38-2
OTUD5
SLC35C1
RNPC3
KIR2DL1
KRT14
CHD1
CD8B
APOL1
MYSM1
AP3B1
MIR15B
ARID1B
POLB
SLC19A1
IFNL2
PGLYRP2
SEMA4A
AIP
RIPK3
TSC1
CD300E
TTC4
FAT4
KIAA0319L
NOS3
OSM
NCR1
DHX9
CD1B
GIMAP8
CD180
CELIAC13
NLRX1
MIR30B
TIMP1
TOP2A
SREBF1
HRG
CASP9
IL31
TMC8
LYAR
DSG1
MVK
SELPLG
DDOST
RREB1
UBB
MIR26B
MIR185
FGB
TNFRSF10A
IL13RA2
FGR
DGKE
HNMT
ZDHHC1
FPR1
PSMG2
IGF2
PSMB10
CDKN1B
HES7
RN7SK
IFIT3
IGAN1
MRTFA
PDPN
TERC
TMED1
PPBP
PLAUR
SLC29A3
MIR18A
SFTPA2
PCCA
KIR2DL2
ZC3H12A
CLCN7
CTSB
PLP1
DNMT1
APOBEC1
C1QBP
SP110
TFE3
IFIT2
APOA1
MSR1
CA2
IL1F10
AXL
KIR2DS2
ALG13
PGM1
FANCA
ADNP
MPEG1
MAPK9
IFNLR1
RB1
MIR483
IL5RA
PMS2
SDHB
MIR19B1
RPS15
ZCCHC3
GP2
MYO9B
ERAP2
TTR
GHR
CCL1
IL26
EPHB2
SNCA
IGF1R
SEC24C
MIR193A
MIR455
TAB2
MX2
TXK
MAPK11
MEN1
UBE2N
TNFRSF11B
UBC
MIR28
HAVCR1
IL1RAPL2
ANAPC1
BUB1
MIR204
SCGB1A1
BDNF
CSF2RB
BANK1
MIR139
MIR151A
MIR574
OPTN
CELIAC2
CELIAC10
CELIAC11
CELIAC12
CELIAC5
CELIAC6
CELIAC7
CELIAC8
CELIAC9
CAV1
HAMP
POLR3F
F9
TGFB3
CD109
IGLV5-52
GIMAP7
HSP90B1
TFEB
TNFSF14
NPHS1
TRIM38
TGM2
BATF
ITGAV
MET
CTBP1
LYZ
CTAG1B
NLRP6
C4B_2
PCCB
ZC3HAV1
HDAC1
FPR2
KIR2DS1
FGF2
LETM1
LZTR1
MAL
MCL1
BCL3
EGF
KLRB1
MIR200A
FGG
CEACAM6
PLA2G1B
TRBV11-1
TRBV11-3
GINS1
VSIR
ASAH1
SOS2
IL31RA
SPIB
FLNA
HPS6
ATP6V0A2
GTF2I
IGHV3-23
AKT3
CTSK
NFKBIE
CAVIN1
MC2R
TAC1
SFTPC
BCL2L11
LAGE3
CISH
CD68
SST
SLC15A4
PLA2G2D
EDA
PDE4D
F5
DNMT3A
CD6
LAMP1
GAA
GAD2
MLH1
EPO
SLC25A1
LAMP2
ELN
RARA
KRT1
CEBPD
PI3
STK4
LPL
SPINK1
STAC3
SERPINB3
SPPL2A
SOS1
XBP1
SNRPN
FBN1
CNTN2
MYH9
RNASET2
GSK3B
MIR34C
CLEC4G
S100A7
MIR20B
MIR203A
TBXAS1
LILRB5
EZH2
MIRLET7G
HIVEP1
IGHG4
FLII
JAGN1
IRF2
ULBP3
INDX
FHL2
POLR3C
ISG20
HK1
CMKLR2
ARVCF
CFLAR
IL1R2
PLA2G10
CBLIF
APRT
BTD
GIMAP1
MAP3K5
TRBV11-2
LY86
GNE
PSMA7
HERC5
IFNA21
TRIM29
PCNA
DHX15
IFNA4
IFNA7
ANXA5
TICAM2
RAI1
NCF4-AS1
MED12
GNRH1
GHRH
NFKBIB
COL3A1
PPARA
MIR335
TRAV24
CLEC4C
SHARPIN
ARHGEF2
MST1
MMACHC
HGF
ENO1
EDARADD
RUNX1
RPS19
FANCD2
COL4A5
PIK3R4
IFNA17
WDR4
TNFSF18
RNU4ATAC
EIF5A
IGKV2D-29
CHRNA1
PRDM16
ABCD1
INPPL1
CCL27
HSPA5
TBCE
COL1A1
CLEC5A
MAPK13
ADIPOQ
MIR590
PRKCB
RBP3
IFNA16
NLRP9
OPRM1
TUBA1A
MIR10A
PIBF1
ZEB1
TCF4
TRBV17
PPP3CA
SOCS2
IGHV3-30
IGHA1
RASA1
MSMB
N4BP1
SHC1
CD300A
SIRPA
IGHV1-46
AKIRIN2
S1PR1
CEACAM5
APLNR
SOX2
MIR130B
NOTCH2
ATRX
CAMK4
SELENOK
CASZ1
PTAFR
MATR3
PTK2
C5AR2
MRC1
SLC39A4
ARL11
XPA
NEDD4L
TRAFD1
TRBC2
MERTK
SIRT1
IL20
GH-LCR
VSTM1
POLR3E
MIR330
CYP21A2
RETN
PLA2G6
TRIP13
PDGFRA
HPSE
HSPA8
NUP205
PTGDR2
MIR326
CARD10
HYOU1
ALOX12
MARCO
CMTM6
BCL11A
ADAMTS3
CDR1
RAET1E
IGHJ1
PKLR
CHIA
LGALS3BP
MUC5AC
IGHV3-49
RNASE7
FOXO3
SERPINB1
IGKV2-29
TCN2
RHOA
DEFB118
PSMB11
DSP
MIR181C
EPCAM
IL1RAP
GJA1
C4BPA
CANX
FANCC
NUP85
CXCL14
MIR518A1
KCNAB2
IGHV3-11
SGSH
MAP3K8
FBXL4
EXO1
MSMO1
SDC1
CRTAM
JAZF1
IGLC3
IGHV4-34
CRAT
TRAF5
LTB
USP14
TYRO3
NF1
HHLA2
IL22RA1
AZU1
KRT16
PRSS2
RO60
VEGFC
IGKV2D-40
PAK1
VTN
BECN1
IGKV1-33
SH2D1B
KRT5
NAIP
PARN
SCN4A
LAMTOR2
CCL25
IGLC2
PDGFRB
SEC61A1
IL1RL2
RORA
RNF182
PHB1
IFIT5
TARBP1
LMNA
CDH23
IVNS1ABP
ACD
TACR3
FBXO9
ATRIP-TREX1
SMC1A
APOBEC3A
WASF1
KRT17
CNR1
CDK2
RBM14
POLR3G
NCR3
IFITM2
DDA1
SFTPB
CLPB
MST1R
PTGER4
DGCR2
BSG
RAD54L
IL34
HSPA1A
PIM1
IGHV3-15
MIR107
PVRIG
GAD1
OTC
IFN1@
OASL
IRAK2
IL24
HPS1
KDR
FLT1
ANXA2
NONO
TXNRD2
TMEM43
MTHFR
PPP6C
HSPA9
CHRNG
SLC2A1
LY75
TNFRSF25
PLA2G4A
GSN
ATF2
XRCC1
VIM
SOX9
ADAM10
NFATC4
CSF2RA
DNTT
DEFB103A
C17orf107
LOC106694316
EZR
KIR2DS4
BUB3
CD7
IRF6
RERE
MMP3
KPNA2
SP100
GLB1
EDNRB
TNFSF8
